# Supplementary material for: Metagenomic analysis of medicinal Cannabis samples; pathogenic bacteria, toxigenic fungi, and beneficial microbes grow in culture-based yeast and mold tests
Source: F1000Res. 2016 Oct 7;5:2471. [Version 1] doi: 10.12688/f1000research.9662.1 (PMC5089129; doi:10.12688/f1000research.9662.1)
Supplement: Raw data of metagenomic analysis of medicinal Cannabis samples — All data files supporting this work are provided. [file f1000research-5-10411-s0000.tgz]

Archive with 1 entries (1 files):
- 263cb392-61f1-4b62-8cae-c95964565d66_Data.zip
